# Supplementary material for: Body composition and gene expression QTL mapping in mice reveals imprinting and interaction effects
Source: BMC Genet. 2013 Oct 29;14:103. doi: 10.1186/1471-2156-14-103 (PMC4233306; doi:10.1186/1471-2156-14-103)
Supplement: Additional file 2 — Includes Table S7, which gives detail information about pairwise correlation among all traits measured in this study. [file 1471-2156-14-103-S2.xls]

## Sheet: r1
	lengthNA	lengthNT	AI	BMI	Tail	Soleus	Gastro	Edl	Pec	Fat	DNA	RNA	Protein	RNADNA	ProteinRNA	ProteinDNA	Igf1DCt	Tnni1DCt	EgfDCt	Atp2a2DCt	Wnt4DCt	Igf2DCt	Myf5DCt	AdfpDCt
lengthNA	-	0.778	0.308	0.013	0.264	-0.004	0.1116	-0.051	0.09698	0.309	-0.0776242	-0.0650319	0.0916855	-0.039487	0.0491514	0.129217	-0.21586	0.022755	-0.0214958	-0.0678995	0.00924826	0.127136	-0.0994294	-0.0281123
lengthNT	-	-	0.377	0.158	0.812	-0.043	0.02	-0.11082	-0.014	0.377	-0.0710168	-0.0854334	0.0884491	-0.0679953	0.0780055	0.130056	-0.21294	-0.00419216	-0.0624915	-0.116829	-0.00496352	0.161368	-0.141873	-0.0470343
AI	-	-	-	0.008	0.291	-0.016	-0.454	-0.439	-0.382	1	-0.0398338	-0.166538	-0.00138331	-0.193071	0.162709	0.00744661	-0.123534	-0.0413509	0.0151226	-0.0572098	0.0358372	0.223408	0.0255315	0.0112968
BMI	-	-	-	-	0.231	0.10982	0.55	0.347	0.676	0.008	-0.197369	-0.0595203	-0.126103	0.0319179	-0.037311	0.00273289	0.0198518	0.147162	-0.0833713	-0.0264646	0.0206981	-0.158429	-0.0367031	-0.020873
Tail	-	-	-	-	-	-0.06277	-0.07338	-0.123	-0.11074	0.291	-0.0410698	-0.072826	0.0552756	-0.0680979	0.0749419	0.0859015	-0.1371	-0.0250065	-0.0748073	-0.116961	-0.0149917	0.134001	-0.128011	-0.0464461
Soleus	-	-	-	-	-	-	0.351	0.301	0.29	-0.164	-0.0815995	-0.00558944	-0.0655947	0.0430997	-0.0425886	-0.00685855	0.0481541	0.0411425	-0.0308546	-0.00355752	-0.0177526	-0.0788447	0.0237761	0.037608
Gastro	-	-	-	-	-	-	-	0.668	0.886	-0.454	-0.127988	0.0660476	-0.0842462	0.153571	-0.130187	0.0070603	0.00357474	0.161106	-0.0383614	0.0414155	-0.0209279	-0.205569	-0.0615073	-0.00558911
Edl	-	-	-	-	-	-	-	-	0.606	-0.439	-0.0623768	0.0591776	-0.0490824	0.110163	-0.099786	-0.000452715	0.0117143	0.101095	-0.00594133	0.051679	-0.010336	-0.149889	0.0416293	0.0382103
Pec	-	-	-	-	-	-	-	-	-	-0.382	-0.175435	0.0781827	-0.0997427	0.18968	-0.123709	0.0152856	0.00294796	0.138763	-0.0681811	0.00871578	-0.0324409	-0.229824	-0.0831264	-0.0257197
Fat	-	-	-	-	-	-	-	-	-	-	-0.0398338	-0.166538	-0.00138331	-0.193071	0.162709	0.00744661	-0.123534	-0.0413509	0.0151226	-0.0572098	0.0358372	0.223408	0.0255315	0.0112968
DNA	-	-	-	-	-	-	-	-	-	-	-	0.404543	0.331535	0.0411714	-0.183557	-0.250465	0.0510095	-0.00483978	0.0368049	0.0303238	-0.0160068	0.0286892	0.101085	0.0495671
RNA	-	-	-	-	-	-	-	-	-	-	-	-	0.1502	0.909541	-0.371978	-0.065328	-0.00522757	-0.0323556	-0.0146045	0.025135	-0.0401066	-0.109737	0.0982293	-0.012477
Protein	-	-	-	-	-	-	-	-	-	-	-	-	-	0.0606589	0.385472	0.81488	-0.03018	-0.0235664	0.0445178	0.044532	0.0246452	0.0591829	0.0449829	-0.0190082
RNADNA	-	-	-	-	-	-	-	-	-	-	-	-	-	-	-0.392092	0.0623045	-0.0247567	-0.0294025	-0.0319702	0.0267462	-0.0316146	-0.166619	0.071327	-0.0504498
ProteinRNA	-	-	-	-	-	-	-	-	-	-	-	-	-	-	-	0.507238	3.5769e-05	-0.0592636	-0.0172073	-0.0450757	0.00374663	0.0779056	-0.0514872	-0.0138053
ProteinDNA	-	-	-	-	-	-	-	-	-	-	-	-	-	-	-	-	-0.0569752	-0.0261884	0.0163859	0.0307102	0.0323812	0.028579	-0.00414997	-0.0475112
Igf1DCt	-	-	-	-	-	-	-	-	-	-	-	-	-	-	-	-	-	0.0763117	0.0122828	0.0140537	0.172096	-0.25086	0.258993	-0.0814148
Tnni1DCt	-	-	-	-	-	-	-	-	-	-	-	-	-	-	-	-	-	-	0.273165	0.175357	-0.0656088	0.332442	0.110227	0.392046
EgfDCt	-	-	-	-	-	-	-	-	-	-	-	-	-	-	-	-	-	-	-	0.92008	0.526044	0.203362	0.353202	0.107402
Atp2a2DCt	-	-	-	-	-	-	-	-	-	-	-	-	-	-	-	-	-	-	-	-	0.473253	0.0457601	0.377397	0.0333111
Wnt4DCt	-	-	-	-	-	-	-	-	-	-	-	-	-	-	-	-	-	-	-	-	-	0.122236	0.373177	0.0379862
Igf2DCt	-	-	-	-	-	-	-	-	-	-	-	-	-	-	-	-	-	-	-	-	-	-	0.0968169	0.718505
Myf5DCt	-	-	-	-	-	-	-	-	-	-	-	-	-	-	-	-	-	-	-	-	-	-	-	0.299053
AdfpDCt	-	-	-	-	-	-	-	-	-	-	-	-	-	-	-	-	-	-	-	-	-	-	-	-
